# Supplementary material for: Utility and Safety of 5-ALA Guided Surgery in Pediatric Brain Tumors: A Systematic Review
Source: Cancers (Basel). 2024 Oct 30;16(21):3677. doi: 10.3390/cancers16213677 (PMC11545419; doi:10.3390/cancers16213677)
Supplement: Supplementary file 1 [file cancers-16-03677-s001.zip]

Archive with 1 entries (1 files):
- cancers-3247670-supplementary.pdf
